# Supplementary material for: In vivo aortic elasticity measurement using electrocardiogram-gated computed tomography: validation with ex vivo loading test
Source: Interdiscip Cardiovasc Thorac Surg. 2025 Aug 19;40(8):ivaf148. doi: 10.1093/icvts/ivaf148 (PMC12375406; doi:10.1093/icvts/ivaf148)
Supplement: ivaf148_Supplementary_Data [file ivaf148_supplementary_data.zip]

Archive with 5 entries (4 files):
- Supplemental_figure/
- Supplemental_figure/Supplementary Figure 1.pdf
- Supplemental_figure/Supplementary figure 2legend.png
- Supplemental_figure/Supprementary table 1.docx
- Supplemental_figure/Supprementary table 2.docx
